# Supplementary material for: Improved Transformation and Regeneration of Indica Rice: Disruption of SUB1A as a Test Case via CRISPR-Cas9
Source: Int J Mol Sci. 2021 Jun 29;22(13):6989. doi: 10.3390/ijms22136989 (PMC8269137; doi:10.3390/ijms22136989)
Supplement: Supplementary file 1 [file ijms-22-06989-s001.zip]

Archive with 1 entries (1 files):
- ijms-1276017-supplementary.pdf
